# Supplementary material for: Impact of the COVID-19 pandemic and initial period of lockdown on the mental health and well-being of adults in the UK
Source: BJPsych Open. 2020 Aug 17;6(5):e90. doi: 10.1192/bjo.2020.79 (PMC7431844; doi:10.1192/bjo.2020.79)
Supplement: Supplementary file 1 [file S2056472420000794sup001.zip]

Archive with 2 entries (2 files):
- coi_disclosure CVB.pdf
- coi_disclosure RGWhite.pdf
